# Supplementary material for: Tides in the Last Interglacial: insights from notch geometry and palaeo tidal models in Bonaire, Netherland Antilles
Source: Sci Rep. 2017 Nov 24;7:16241. doi: 10.1038/s41598-017-16285-6 (PMC5701235; doi:10.1038/s41598-017-16285-6)
Supplement: Supplementary file 1 — Supplementary Tables S1–4 [file 41598_2017_16285_MOESM1_ESM.xlsx]

## Sheet: Authors
Tides in the Last Interglacial: insights from notch geometry and palaeo tidal models in Bonaire, Netherland Antilles.
Supplementary Tables S1-S4
Thomas Lorscheida,b,*, Thomas Felisa, Paolo Stocchic, J. Christina Obertd,e, Denis Scholzd, Alessio Roverea,b,f
a MARUM - Center for Marine Environmental Sciences, University of Bremen, Leobener Straße 8, 28359 Bremen, Germany
b ZMT - Leibniz Centre for Tropical Marine Research, Fahrenheitstraße 6, 28359 Bremen, Germany
c NIOZ - Royal Netherlands Institute for Sea Research, Coastal Systems Sciences, and Utrecht University, P.O. Box 59, 1790 AB Den Burg, Texel, the Netherlands
d Institute for Geosciences, Johannes Gutenberg-University Mainz, J.-J.-Becher-Weg 21, 55128 Mainz, Germany
e Biogeochemistry and Climate Geochemistry Departments, Max Planck Institute for Chemistry, P. O. Box 3060, 55020 Mainz, Germany
f Lamont-Doherty Earth Observatory, Columbia University, 61 Route 9W, Palisades, NY 10964, United States
*tlorscheid@marum.de

## Sheet: S1 Notch geometry
Supplementary Table S1 MEASURED NOTCH GEOMETRIES. Details on modern and paleo notch measurements. See Figure 2b for the definition of Wr,Wf,Df,Dr and Figure 1 for the location of each site.										modern notch wider / deeper than paleo
										modern notch narrower / shorter than paleo
Site Number		Longitude	Latitude	Elevation (base of notch) [m]	Paleo notch geometry [cm]				Modern notch geometry [cm]				Paleo width (Wf+Wr) [cm]	Moden width (Wr+Wf) [cm]	Difference Modern - Paleo width [cm]	Difference Modern - Paleo depth (Dr) [cm]	Difference Modern - Paleo depth (Df) [cm]
					Wr	Wf	Df	Dr	Wr	Wf	Df	Dr
1	Notch1	12.2023	-68.3107	+6.66 ± 0.18	37	13	70	55	50	35	78	116	50	85	35	61	8
	Notch 2				45	13	62	82	55	49	101	139	58	104	46	57	39
	Notch 3				35	15	55	71	44	60	97	114	50	104	54	43	42
2	Notch1	12.2042	-68.3128	+6.61 ± 0.11	60	33	90	270	39	25	49	92	93	64	-29	-178	-41
	Notch 2				60	12	78	130	37	25	44	85	72	62	-10	-45	-34
	Notch 3				49	13	70	142	33	27	42	122	62	60	-2	-20	-28
3	Notch1	12.2068	-68.3163	+6.96 ± 0.15	75	30	102	65	50	37	100	157	105	87	-18	92	-2
	Notch 2				25	20	165	95	55	30	70	178	45	85	40	83	-95
	Notch 3				50	13	75	85	60	30	130	180	63	90	27	95	55
4	Notch1	12.2104	-68.3212	+6.83 ± 0.15	50	16	41	220	34	30	50	250	66	64	-2	30	9
	Notch 2				46	18	48	90	55	40	80	200	64	95	31	110	32
	Notch 3				36	14	94	210	70	20	60	160	50	90	40	-50	-34
5	Notch1	12.2113	-68.3237	+7.21 ± 0.17	22	12	22	85	45	28	100	210	34	73	39	125	78
	Notch 2				64	16	54	103	60	25	120	190	80	85	5	87	66
	Notch 3				67	25	30	111	50	22	98	168	92	72	-20	57	68
6	Notch1	12.2151	-68.3359	+7.26 ± 0.12	39	14	46	230	50	35	75	210	53	85	32	-20	29
	Notch 2				45	9	35	210	37	40	77	200	54	77	23	-10	42
	Notch 3				64	11	22	120	49	30	80	140	75	79	4	20	58
Average					48.2778	16.5	64.3889	131.889	48.5	32.6667	80.6111	161.722	64.7778	81.1667	16.3889	29.8333	16.2222
Standard deviation					14.632	6.56416	34.6633	66.1014	10.0015	9.95283	25.5369	45.0683	18.5522	13.4175	25.553	74.4108	47.0176

## Sheet: S2 Tidal model details
Supplementary Table S2 TIDAL MODEL DETAILS. Details of the settings used in Delft Dashboard and in Delft 3D to calculate modern and paleo tides.
Variable	Value
X Origin	-72.7013
Y Origin	8.8054
M Max	326
N Max	170
Delta X/Delta Y	0.03
Rotation	0
Z max (m)	30
Open boundaries (Cells per Section)	10
Boundary Conditions	TPXO7.2 Global Inverse Tide Model
- Type	Water Level
- Forcing	Astronomic
- Min Depth	5
- Automatic section length	Yes
Reference Time	1998 01 01
Start Time	1998 01 01 00 00 00
Stop Time	2017 01 01 00 00 00
Time Step	5

## Sheet: S3 Great Diurnal Range
Supplementary Table S3 GREAT DIURNAL RANGE (GT) calculated with our modern and paleo tidal simulations (MTS and PTS, respectively), and from other sources. The three columns shaded in green indicate the differences shown in Figure 3c.
Station	MTS	IHO	OPTS	UHSLC	MT - IHO		MT-OPTS		MT-UHSLC		PTS	Average modern GT
	[cm]	[cm]	[cm]	[cm]							[cm]	Average	Stdev
Malecón	58.5	106.4	77.3		-47.9	0.450188	-18.8	0.243208			82.1	80.7333	24.1339
Amuay	27.6	39.4	29.5		-11.8	0.299492	-1.9	0.0644068			31.8	32.1667	6.33588
Aruba	23	27.1	25.4		-4.1	0.151292	-2.4	0.0944882			22.9	25.1667	2.05994
Curaçao	23.4	28.1	26.2	24.9	-4.7	0.16726	-2.8	0.10687	-1.5	0.060241	23.4	25.65	1.99416
Bonaire	23.4	29.3	26		-5.9	0.201365	-2.6	0.1			23.4	26.2333	2.95691
La Guaira	24.4	29.4	27.7	30.8	-5	0.170068	-3.3	0.119134	-6.4	0.207792	24.4	28.075	2.75847
Cumaná	27.7	32.4	29.3		-4.7	0.145062	-1.6	0.0546075			28.1	29.8	2.38956

## Sheet: S4 Coral dating
Supplementary Table S4 CORAL DATING. Detailed results of 230Th/U-dating. For further information see Methods section.
Sample	238U [µg/g]	±	232Th [ng/g]	±	(234U/238U)	±	(230Th/238U)	±	age uncorrected [ka]	±	age corrected [ka]	±	(234U/238U)initial	±
BON-39-A, groß	2.10239	0.0128404	below detection limit	below detection limit	1.11083	0.00343078	0.816284	0.0127833	139.834	4.4908	139.834	4.4908	1.16455	0.0052
BON-39-A, mittel	2.06206	0.0124227	below detection limit	below detection limit	1.11325	0.00331674	0.839818	0.00978951	147.298	3.6338	147.298	3.6338	1.17173	0.0047
